# Supplementary material for: Involvement of Auxin Biosynthesis and Transport in the Antheridium and Prothalli Formation in Lygodium japonicum
Source: Plants (Basel). 2021 Dec 9;10(12):2709. doi: 10.3390/plants10122709 (PMC8706445; doi:10.3390/plants10122709)
Supplement: Supplementary file 1 [file plants-10-02709-s001.zip]

Archive with 1 entries (1 files):
- plants-1472175-supplementary.pdf
